# Supplementary material for: Fiscalin Derivatives as Potential Neuroprotective Agents
Source: Pharmaceutics. 2022 Jul 12;14(7):1456. doi: 10.3390/pharmaceutics14071456 (PMC9320635; doi:10.3390/pharmaceutics14071456)
Supplement: Supplementary file 1 [file pharmaceutics-14-01456-s001.zip]

Archive with 1 entries (1 files):
- pharmaceutics-1744625-supplementary.pdf
